# Supplementary material for: Gaussian Accelerated Molecular Dynamics Simulations Investigation on the Mechanism of Angiotensin-Converting Enzyme (ACE) C-Domain Inhibition by Dipeptides
Source: Foods. 2022 Jan 25;11(3):327. doi: 10.3390/foods11030327 (PMC8834632; doi:10.3390/foods11030327)
Supplement: Supplementary file 1 [file foods-11-00327-s001.zip]

Archive with 1 entries (1 files):
- foods-1490779-supplementary.pdf
